# Supplementary material for: Orchestrated response from heterogenous fibroblast subsets contributes to repair from surgery-induced stress after airway reconstruction
Source: JCI Insight. 2025 Jan 21;10(5):e186263. doi: 10.1172/jci.insight.186263 (PMC11949024; doi:10.1172/jci.insight.186263)
Supplement: Supporting data values [file jciinsight-10-186263-s152.xlsx]

## Sheet: Fig1C
C	D14	D28
4208.65	12174.2	7497.21
5436.36	9916.67	6327.87
4114.55	13142.9	8145.27
5076.92	9745.37	8603.33
		9391.42

## Sheet: Fig1D
C	D14	D28
32.7642	64.6197	42.1256
35.4067	80.1994	49.8582
38.6666	43.7803	49.4183
35.5958	36.3227	44.8683
		40.7843

## Sheet: Fig1I
C	D14	D28
1725.71	4630.33	1661.35
1707.01	3142.16	1768.22
1445.6	3179.07	1649.72
1008.1	2835.98	2341.54
		1850.92

## Sheet: Fig4E
C	D14	D28	D60	1Y
23.5	40	64.7	23.6	20
21.4	46.7	47.4	26.7	14.3
8.3	44.7	61.9	21.1	29.4
13.3	15		31.6	27.8
7.7			27.8	22.7
			5.9
			17.6

## Sheet: Fig4F
C	D14	D28	D60	1Y
7.21	16.58	22.6	4.7	13.14
2.04	18.11	18.42	11.05	12.5
17.43	35.68	12.73	4.4	12.74
3.33	21.02		7.15	8.24
2.84			17.69	11.41
			7.04
			4.99

## Sheet: Fig4H
C	D14	D28	D60	1Y
31.6746	68.9388	35.1557	19.075	30.1059
32.8809	60.0478	24.8011	51.01	17.1765
31.2241	68.9347	32.7075	46.7545	11.6111
23.8304	61.3753		32.4932	43.2326
13.114			33.5698
			36.3882
			28.1959

## Sheet: Fig4J
C	D14	D28	D60	1Y
6	8.99	8.98	7.2	4.45
8.14	6.24	7.08	5.05	14.05
10.14	27.97	3.92	3.36	6.21
5.05	12.5	15.15	4.72	12.01
	74.36	9.53	7.12	2.39
	14.55	4.4	3.17	19.05
	9.44	13.03	4.77	2.43
	35.02	14.31	16.61	9.29
	9.6	5.76	25.78	6.21
	24.72	18.61	20.49	12.88
	20.46	4.4	2.46	19.1
	19.32	9.12		21.83
	27.14	27.65		14.85
	41.63	5.82		3.92
	40.73	7.62
	44.35	7.19
	5.05	7.01
	12.68	11.7
	27.07	10.52
	8.82	22.3
	3.96	11.37
		14.4
		18.27
		15.74
		27.09
		9.99
		8.79
		19.92
		12.98
		9.72
		16.73
		9.6
		8.4
		9.52
		54.71
		4.97
		4.04
		21.07
		10.07
		4.15
		7.74

## Sheet: Fig4K
C	D14	D28	D60	1Y
3.98	6.02	10.29	6.19	3.7
4.46	4.18	19.18	8.94	5.97
4.37	14.74	2.58	11.03	14.09
4.17	12.77	14.08	22.56	5.83
4.42	12.99	25.4	3.32	3.01
4.37	20.56	2.43	2.92	1.45
0	4.29	11.17	19.5	11.32
	35.56	20.23	7.49	2.4
	31.32	21.5	4.07	7.27
	4.38	4.73	3.85	4.49
	26.81	18.32	23.18	4.75
	20.14	16.16	5.59	10.69
	33.19	2.77	3.23	2.72
	19.64	4.97	11.39	7.6
	23.65	8.43	12.4	5.14
	35.09	7.71	16.85	6.63
	42.05	5.42	13.54
	34.86	2.53	43.96
	23.64	6.17	5.49
	2	36.54	2.11
	13.61	3.72	3.05
	4.59	2.88	8.61
	9.66	14.71	2.78
		10.17	17.29
		18.47	9.26
		10.75	2.03
		2.69	11.47
		5.87	1.19
		19.82	7.12
		14.48	5.2
		2.66
		1.69

## Sheet: Fig5F
Control	D28
40	605
69	651
56	804
34	612
	769

## Sheet: Fig5G
Control	D28
4	48
7	25
6	105
2	268
	83

[truncated: 13 more sheets: Fig6D, Fig6F, Fig6G, Fig8A, Fig8B, Fig8C, Fig8G, SFig5B, SFig6A, SFig6B, SFig7F, SFigH, SFigJ]
